# Supplementary material for: Metabolic characteristics of CD8+ T cell subsets in young and aged individuals are not predictive of functionality
Source: Nat Commun. 2020 Jun 5;11:2857. doi: 10.1038/s41467-020-16633-7 (PMC7275080; doi:10.1038/s41467-020-16633-7)
Supplement: Supplementary file 4 — Source Data [file 41467_2020_16633_MOESM4_ESM.xlsx]

## Sheet: Fig 1A
Time (minutes)	Young Tn			Young Tvm				Young Tmem		Aged Tn				Aged Tvm				Aged Tmem
1.30353	71.7859	69.5628	73.3928	86.3097	85.9456	84.9958	82.0967	54.5848	57.2998	73.1833	71.7255	76.2433	73.0623	99.6868	107.771	101.85	111.14	94.4986	78.1606	89.461	87.4666
7.79338	70.8773	68.0966	72.3427	83.9084	83.7117	81.9405	78.4673	53.9067	57.2174	72.3379	72.4073	73.4074	71.5772	97.256	103.646	99.6861	107.603	91.7893	74.2928	87.0113	84.5343
14.2792	69.4029	67.4982	72.0739	82.5129	82.7442	79.4414	77.4565	52.2353	55.5865	70.5794	71.7097	73.2291	70.9424	96.9683	102.415	98.7828	106.961	90.8388	72.2234	84.7025	83.5906
20.8516	25.2881	24.3723	26.2279	35.3716	34.9607	33.1233	32.2796	18.1075	18.958	29.3376	23.663	23.6998	24.2266	41.7656	40.8666	40.2771	45.8038	32.1353	28.0706	35.2523	41.1133
27.3619	25.1801	24.4549	26.3493	35.4359	34.2873	34.2575	31.8444	17.8189	18.9938	28.6193	24.4941	27.791	24.2912	41.0324	40.3876	38.7191	44.6878	33.0675	26.3907	34.1589	40.1948
33.8389	25.2303	23.7618	26.0814	34.2039	33.621	32.5988	30.5288	17.153	16.9805	27.2638	23.0309	26.4953	23.0504	39.0114	39.2311	38.1037	42.8476	31.4599	23.5246	33.4979	37.851
40.4436	181.518	181.505	171.719	269.334	245.65	244.093	259.603	106.253	104.647	166.456	176.494	184.212	192.751	337.862	347.102	380.167	439.653	286.695	186.758	228.794	235.886
46.9779	175.574	176.916	166.357	281.39	259.609	260.631	277.842	100.109	98.5823	163.71	173.383	178.819	191.643	350.744	367.723	393.829	460.224	284.119	181.714	223.881	235.321
53.4668	179.276	177.273	167.658	292.7	276.378	269.733	289.248	99.9674	98.9038	165.227	176.584	176.075	193.735	353.626	371.006	394.013	457.727	278.974	180.938	223.679	234.207
60.036	18.9414	17.5732	20.5761	26.8177	26.6652	21.3126	20.4538	10.0126	11.3068	24.276	16.0661	19.7873	15.134	24.6939	24.9054	18.2757	26.7426	16.0066	15.9168	19.702	18.4664
66.5404	21.8841	20.2063	22.8172	30.2341	31.7823	24.4831	23.3636	12.1467	11.0148	26.6375	17.6446	21.6677	17.6988	31.3393	30.4331	27.0272	33.7383	21.6564	18.5573	24.0411	22.1256
73.053	20.1733	19.2924	22.0242	28.6751	32.0164	25.4054	23.3274	13.5871	10.5168	25.3821	17.7644	21.423	17.0582	31.9172	30.5313	27.5874	34.5881	22.7653	18.5618	23.9987	21.6965
79.5393	19.1376	18.1445	19.8319	28.535	30.5229	24.2824	22.5182	10.5333	9.88523	24.6188	17.1158	19.7041	15.8137	31.1859	28.7803	26.3394	33.067	19.7981	16.8417	22.3453	21.0792

## Sheet: Fig 1B
Young Tn	Young Tvm	Young Tmem	Aged Tn	Aged Tvm	Aged Tmem
110.64	185.425	52.346	94.1182	240.606	194.906
113.408	161.938	47.4291	104.086	243.456	112.465
99.3767	162.152		110.805	280.481	141.783
	181.136		121.174	332.049	151.352

## Sheet: Fig 1E
Morphological class	Young Tn	Young Tvm	Young Tmem	Aged Tn	Aged Tvm	Aged Tmem
Fragmented	64	76	52	20	8	20
Intermediate	24	24	20	32	20	20
Fused	12	0	28	48	72	60
Total	100	100	100	100	100	100

## Sheet: Fig 1F
Young Tn	Young Tvm	Young Tmem	Aged Tn	Aged Tvm	Aged Tmem
5.882	7.371	13.473	9.724	7.546	17.483
4.293	9.284	14.379	12.811	17.932	17.044
8.834	16.055	14.25	12.124	6.39	13.926
4.637	5.764	13.707	12.844	8.521	9.578
10.453	13.165	15.59	11.65	11.339	11.154
11.027	12.385	13.122	19.799	6.114	9.96
10.733	9.22	16.328	12.266	10.264	11.191
6.469	13.497	12.905	10.911	8.639	12.792
7.908	17.695	11.317	10.311	15.427	13.456
3.612	13.437	9.34	12.621	5.232	11.41
5.575	10.002	14.893	12.341	7.454	12.23
7.062	14.673	13.434	12.024	7.355	14.258
11.285	13.448	13.481	9.698	7.154	14.485
10.246	11.959	15.978	10.608	6.48	12.964
9.972	7.661	14.498	16.459	7.59	18.256
5.764	14.35	17.892	14.61	10.764
5.478	11.105	17.241	10.766	15.867
7.383	8.687	13.495	8.919	9.456
10.254	15.336	17.638	14.869	13.009
4.804	8.427	16.297	18.283	13.519
9.434	12.483	17.181	17.326	13.532
7.202	10.475	18.25	9.368	10.861
8.929	11.382	17.894	9.381	13.008
10.527	15.373	16.574	12.874	14.125
7.622	13.016	18.73	18.357	13.712

## Sheet: Fig 1H
Time (minutes)	Young Tvm 200uM			Young Tvm 5uM
1.41333	80.2261	92.9096	83.0244	72.1944	75.4179	71.902
7.98691	77.6664	85.2532	78.8427	69.4816	70.0337	70.43
14.5604	76.2409	84.4596	77.6299	69.4182	70.7942	69.3388
21.1501	76.4502	85.6256	77.2421	69.7979	69.7559	69.2252
27.8227	31.7498	40.7752	32.5612	37.3168	39.1456	38.2838
34.4266	33.2961	40.6479	31.7817	36.7524	39.2659	37.7966
41.0031	31.7668	39.1285	32.7552	36.5954	39.12	37.8266
47.5817	32.7542	44.5467	32.5763	35.3809	38.4495	37.3659
54.2626	190.828	207.845	178.907	186.693	192.878	179.53
60.88	201.933	232.643	198.576	192.776	198.428	183.824
67.4692	216.237	254.916	219.188	196.443	202.103	184.665
74.0515	225.314	264.591	230.07	196.21	202.591	183.9
80.7421	128.975	154.656	141.613	182.593	186.791	168.715
87.3415	123.834	145.406	132.963	183.829	190.163	170.72
93.9463	118.985	137.045	127.074	184.715	190.205	170.499
100.558	113.567	135.664	122.106	183.171	187.731	169.297
107.276	31.5247	40.1597	32.9348	35.0725	40.0189	35.0205
113.895	32.7939	43.1377	33.1419	36.2997	41.1416	35.8424
120.502	30.9499	45.3964	30.5771	33.4276	38.6051	33.3696
127.114	28.6622	34.6191	28.448	32.7973	37.0196	32.7442

## Sheet: Fig 2A
Time (minutes)	Naive Tn				Naive Tmem			IAV Tmem
1.41333	37.7432	42.1936	47.952	43.4025	42.9636	46.6454	35.2604	42.1164	47.8201
7.98691	33.4347	38.5764	44.0425	39.8242	36.7168	41.9693	31.6746	38.299	44.5402
14.5604	34.3819	38.5232	43.2187	40.1125	35.7309	42.5623	32.3372	38.0976	43.5536
21.1501	35.2319	37.3916	43.6094	40.7968	35.1607	41.6049	31.5221	37.2533	43.0546
27.8227	16.5073	16.5183	19.4113	16.5164	18.2539	17.3044	17.5748	14.124	16.128
34.4266	14.3891	16.4791	18.75	16.161	16.9573	17.7674	17.927	13.4527	17.101
41.0031	15.548	16.4425	19.5553	16.1231	17.9796	17.4931	19.4542	13.371	17.0688
47.5817	15.0468	16.362	19.3511	16.3899	17.652	18.2634	20.3867	13.876	17.095
54.2626	85.6886	79.6527	91.7232	88.0237	64.2882	94.9902	49.8232	82.7214	96.5572
60.88	81.1832	77.2458	91.2821	83.2504	66.1832	91.7233	49.7783	75.286	90.3159
67.4692	81.0062	78.2777	91.5763	83.5486	66.4784	90.7539	49.7132	73.4916	88.7001
74.0515	80.2004	78.6541	91.8072	83.5157	65.5415	90.9226	49.2617	72.6833	86.4951
80.7421	14.6558	12.6015	17.9823	14.8633	13.1686	14.7935	20.4111	9.28329	13.0404
87.3415	15.4359	16.6951	18.2269	14.2174	14.4767	16.5662	20.2307	10.9912	14.5456
93.9463	15.8066	17.4311	17.7934	13.5694	14.1889	16.5516	19.9435	10.5957	13.9588
100.558	14.9611	16.3805	17.5125	12.8088	13.5193	16.4377	20.6741	10.842	13.0095

## Sheet: Fig 2B
Naive Tn	Naive Tmem	IAV Tmem
47.7485	29.4665	36.987
38.6694	49.7539	45.7757
47.2395	18.1036
43.4262

## Sheet: Fig 2C
Time (minutes)	Naive Tn						Naive Tmem				IAV Tmem
1.41333	6.67055	7.05179	9.91795	7.45418	7.667	7.29685	7.85629	11.6136	8.39043	10.5204	13.0803	17.5843	16.671	18.2603
7.98691	6.94043	6.9908	9.35666	7.31367	9.09492	7.53874	7.25386	11.2373	8.48158	9.50869	13.154	17.1337	14.6183	16.8601
14.5604	7.28548	6.50168	8.97477	7.22946	8.33604	7.65683	7.49962	10.897	8.03448	9.32785	12.4484	16.2562	13.9858	15.9699
21.1501	7.22459	5.4926	8.30625	6.59116	7.68514	7.14966	7.38764	10.2981	7.30663	8.58588	11.2777	15.4276	12.959	15.1351
27.8227	9.95168	8.17614	10.1328	8.65893	9.7797	9.70678	11.9676	15.4348	10.9595	12.19	29.7684	39.169	35.3611	40.6363
34.4266	11.9571	9.304	11.4105	10.2779	11.4683	11.3477	13.8707	17.569	12.9594	14.0079	31.1761	38.8475	34.6714	41.4229
41.0031	12.7873	9.60948	12.8217	11.3636	12.2473	12.2266	17.3616	21.2532	16.1726	15.8611	31.3198	39.5554	34.9357	42.3099
47.5817	13.7859	10.3937	14.0486	12.3117	13.531	13.0029	20.2961	24.1994	18.0704	18.0992	31.2361	40.8853	35.5355	42.1211
54.2626	27.9483	25.3234	27.3437	26.3776	29.1998	28.264	32.9386	41.1378	31.3088	29.3856	40.1464	50.7227	46.7144	54.4175
60.88	29.4169	26.5532	28.9122	27.6201	30.9222	29.8602	35.5982	43.2875	33.8008	30.5417	42.0632	51.2324	47.1333	55.7223
67.4692	30.3678	27.8082	30.098	29.0879	31.8307	30.9225	36.8522	44.9947	35.1142	31.9518	42.4132	52.3529	47.7829	56.8084
74.0515	30.9112	28.0332	31.1993	29.8921	32.5809	31.4202	37.971	45.655	35.7889	32.789	41.6126	51.8927	47.5994	56.6221
80.7421	19.8551	17.5307	21.4701	19.225	21.4385	22.2092	23.9925	30.3602	22.8503	23.2891	27.4607	34.7565	31.5118	35.2869
87.3415	21.6916	19.3397	23.6383	21.777	23.8531	23.2796	25.9937	31.8554	24.6956	24.1365	28.9291	35.8459	31.8436	37.0979
93.9463	21.0838	19.7034	23.9222	22.1587	24.4498	23.2977	25.8398	32.0983	25.0998	24.3185	28.1495	36.1368	31.6532	36.5063
100.558	21.3521	19.5315	24.2967	22.0057	24.5813	23.934	25.7756	32.7394	25.2516	24.7058	28.3219	36.0511	31.6596	36.0009

## Sheet: Fig 2D
Time (minutes)	Naive Tn				Naive Tvm				IAV Tvm
1.41333	37.7432	42.1936	47.952	43.4025	58.5242	51.1009	36.3031	38.7872	56.976	61.9907	61.2079	65.0044	66.1315
7.98691	33.4347	38.5764	44.0425	39.8242	54.7397	46.8184	30.9668	33.5684	53.1008	56.3165	61.8567	59.7864	60.6834
14.5604	34.3819	38.5232	43.2187	40.1125	54.0669	45.7894	29.8247	31.6798	52.9967	56.686	60.2379	59.0709	60.9241
21.1501	35.2319	37.3916	43.6094	40.7968	53.7954	45.5715	29.1252	30.194	52.5516	56.6374	60.0746	58.48	61.3784
27.8227	16.5073	16.5183	19.4113	16.5164	22.2098	17.8884	4.15622	3.35859	27.0926	26.2561	27.6685	25.6236	25.2743
34.4266	14.3891	16.4791	18.75	16.161	23.8541	16.8252	3.35765	1.50886	27.0777	26.8446	27.1529	25.8131	27.2453
41.0031	15.548	16.4425	19.5553	16.1231	23.7262	17.7527	3.15752	1.1383	27.1166	25.7508	27.305	26.1198	27.0178
47.5817	15.0468	16.362	19.3511	16.3899	23.8243	17.5698	2.56542	-0.323417	27.213	26.4374	26.2807	25.2686	27.145
54.2626	85.6886	79.6527	91.7232	88.0237	154.84	157.964	115.686	121.524	143.869	189.242	212.12	199.349	214.304
60.88	81.1832	77.2458	91.2821	83.2504	157.132	158.708	121.103	125.711	150.644	194.5	217.685	206.751	222.549
67.4692	81.0062	78.2777	91.5763	83.5486	160.917	157.533	120.928	125.517	152.765	196.173	217.456	206.214	224.404
74.0515	80.2004	78.6541	91.8072	83.5157	161.593	155.494	119.574	123.732	151.868	195.207	213.641	202.321	222.455
80.7421	14.6558	12.6015	17.9823	14.8633	21.4478	15.3959	-2.07176	-2.43729	22.6057	20.9	24.2131	21.7559	24.5388
87.3415	15.4359	16.6951	18.2269	14.2174	22.1673	16.9885	-2.52456	-2.236	22.9512	24.8135	25.5301	23.3973	25.3618
93.9463	15.8066	17.4311	17.7934	13.5694	22.0672	15.2851	-1.96232	-3.39339	21.9664	23.5925	23.764	22.2888	23.8333
100.558	14.9611	16.3805	17.5125	12.8088	20.6313	14.1954	-2.73074	-5.36104	21.8812	22.7641	22.832	21.2574	22.759

## Sheet: Fig 2E
Naive Tn	Naive Tvm	IAV Tvm
47.7485	102.392	97.5427
38.6694	111.89	138.184
47.2395	90.136	155.828
43.4262	92.1431	146.965
		161.866

[truncated: 20 more sheets: Fig 2F, Fig 3A, Fig 3D, Fig 3E, Fig 3F, Fig 4A, Fig 4B, Fig 4C, Fig 4D, Fig 4E, Fig 5A, Fig 5B, Fig 5D, Fig 5E, Fig 5F, Fig 6A, Fig 6C, Fig 6D, Supp Fig 1, Supp Fig 2]
